# Supplementary material for: Novel and Potential Small Molecule Scaffolds as DYRK1A Inhibitors by Integrated Molecular Docking-Based Virtual Screening and Dynamics Simulation Study
Source: Molecules. 2022 Feb 9;27(4):1159. doi: 10.3390/molecules27041159 (PMC8875901; doi:10.3390/molecules27041159)
Supplement: Supplementary file 1 [file molecules-27-01159-s001.zip]

Archive with 1 entries (1 files):
- molecules-1593456-supplementary.pdf
